# Supplementary material for: A New Butyrate Releaser Exerts a Protective Action against SARS-CoV-2 Infection in Human Intestine
Source: Molecules. 2022 Jan 27;27(3):862. doi: 10.3390/molecules27030862 (PMC8838168; doi:10.3390/molecules27030862)
Supplement: Supplementary file 1 [file molecules-27-00862-s001.zip]

Archive with 1 entries (1 files):
- molecules-1533588-supplementary.pdf
